# Supplementary material for: Inorganic Silica Nanoparticles Increase Lysosomal Biology and Protease Activity
Source: Int J Mol Sci. 2025 Aug 26;26(17):8291. doi: 10.3390/ijms26178291 (PMC12428692; doi:10.3390/ijms26178291)
Supplement: Supplementary file 1 [file ijms-26-08291-s001.zip]

Archive with 1 entries (1 files):
- ijms-3783311-supplementary.pdf
